# Supplementary material for: Coronary artery disease classification using ConvMixer based classifier from CT angiography images
Source: PeerJ Comput Sci. 2025 Mar 27;11:e2771. doi: 10.7717/peerj-cs.2771 (PMC12190484; doi:10.7717/peerj-cs.2771)
Supplement: Supplemental Information 1 [file peerj-cs-11-2771-s001.zip]

Archive with 519 entries (506 files):
- sample dataset/
- sample dataset/Coronary_artery_disease_classification_using_ConvMixer_based_classifier_from_CT_angiography_images.ipynb
- sample dataset/dataset link.txt
- sample dataset/Test_images/
- sample dataset/Test_images/Test_images/
- sample dataset/Test_images/Test_images/Negative/
- sample dataset/Test_images/Test_images/Negative/Negative_Coronary_008_CX1_1.png
- sample dataset/Test_images/Test_images/Negative/Negative_Coronary_008_CX_Secondary1_1.png
- sample dataset/Test_images/Test_images/Negative/Negative_Coronary_008_CX_Secondary2_1.png
- sample dataset/Test_images/Test_images/Negative/Negative_Coronary_008_CX_Secondary3_1.png
- sample dataset/Test_images/Test_images/Negative/Negative_Coronary_008_CX_Secondary4_1.png
- sample dataset/Test_images/Test_images/Negative/Negative_Coronary_008_CX_Secondary5_1.png
- sample dataset/Test_images/Test_images/Negative/Negative_Coronary_008_LAD1_1.png
- sample dataset/Test_images/Test_images/Negative/Negative_Coronary_008_LAD_Secondary1_1.png
- sample dataset/Test_images/Test_images/Negative/Negative_Coronary_008_LAD_Secondary2_1.png
- sample dataset/Test_images/Test_images/Negative/Negative_Coronary_008_LAD_Secondary3_1.png
- sample dataset/Test_images/Test_images/Negative/Negative_Coronary_008_LAD_Secondary4_1.png
- sample dataset/Test_images/Test_images/Negative/Negative_Coronary_008_LAD_Secondary5_1.png
- sample dataset/Test_images/Test_images/Negative/Negative_Coronary_008_LAD_Secondary6_1.png
- sample dataset/Test_images/Test_images/Negative/Negative_Coronary_008_LAD_Secondary7_1.png
- sample dataset/Test_images/Test_images/Negative/Negative_Coronary_008_LAD_Secondary8_1.png
- sample dataset/Test_images/Test_images/Negative/Negative_Coronary_008_RCA1_1.png
- sample dataset/Test_images/Test_images/Negative/Negative_Coronary_008_RCA_Secondary10_1.png
- sample dataset/Test_images/Test_images/Negative/Negative_Coronary_008_RCA_Secondary11_1.png
- sample dataset/Test_images/Test_images/Negative/Negative_Coronary_008_RCA_Secondary12_1.png
- sample dataset/Test_images/Test_images/Negative/Negative_Coronary_008_RCA_Secondary1_1.png
- sample dataset/Test_images/Test_images/Negative/Negative_Coronary_008_RCA_Secondary2_1.png
- sample dataset/Test_images/Test_images/Negative/Negative_Coronary_008_RCA_Secondary3_1.png
- sample dataset/Test_images/Test_images/Negative/Negative_Coronary_008_RCA_Secondary4_1.png
- sample dataset/Test_images/Test_images/Negative/Negative_Coronary_008_RCA_Secondary5_1.png
- sample dataset/Test_images/Test_images/Negative/Negative_Coronary_008_RCA_Secondary6_1.png
- sample dataset/Test_images/Test_images/Negative/Negative_Coronary_008_RCA_Secondary7_1.png
- sample dataset/Test_images/Test_images/Negative/Negative_Coronary_008_RCA_Secondary8_1.png
- sample dataset/Test_images/Test_images/Negative/Negative_Coronary_008_RCA_Secondary9_1.png
- sample dataset/Test_images/Test_images/Negative/Negative_Coronary_021_CX1_1.png
- sample dataset/Test_images/Test_images/Negative/Negative_Coronary_021_CX_Secondary1_1.png
- sample dataset/Test_images/Test_images/Negative/Negative_Coronary_021_CX_Secondary2_1.png
- sample dataset/Test_images/Test_images/Negative/Negative_Coronary_021_CX_Secondary3_1.png
- sample dataset/Test_images/Test_images/Negative/Negative_Coronary_021_LAD1_1.png
- sample dataset/Test_images/Test_images/Negative/Negative_Coronary_021_LAD_Secondary10_1.png
- sample dataset/Test_images/Test_images/Negative/Negative_Coronary_021_LAD_Secondary1_1.png
- sample dataset/Test_images/Test_images/Negative/Negative_Coronary_021_LAD_Secondary2_1.png
- sample dataset/Test_images/Test_images/Negative/Negative_Coronary_021_LAD_Secondary3_1.png
- sample dataset/Test_images/Test_images/Negative/Negative_Coronary_021_LAD_Secondary4_1.png
- sample dataset/Test_images/Test_images/Negative/Negative_Coronary_021_LAD_Secondary5_1.png
- sample dataset/Test_images/Test_images/Negative/Negative_Coronary_021_LAD_Secondary6_1.png
- sample dataset/Test_images/Test_images/Negative/Negative_Coronary_021_LAD_Secondary7_1.png
- sample dataset/Test_images/Test_images/Negative/Negative_Coronary_021_LAD_Secondary8_1.png
- sample dataset/Test_images/Test_images/Negative/Negative_Coronary_021_LAD_Secondary9_1.png
- sample dataset/Test_images/Test_images/Negative/Negative_Coronary_021_RCA1_1.png
- sample dataset/Test_images/Test_images/Negative/Negative_Coronary_021_RCA_Secondary10_1.png
- sample dataset/Test_images/Test_images/Negative/Negative_Coronary_021_RCA_Secondary11_1.png
- sample dataset/Test_images/Test_images/Negative/Negative_Coronary_021_RCA_Secondary12_1.png
- sample dataset/Test_images/Test_images/Negative/Negative_Coronary_021_RCA_Secondary13_1.png
- sample dataset/Test_images/Test_images/Negative/Negative_Coronary_021_RCA_Secondary14_1.png
- sample dataset/Test_images/Test_images/Negative/Negative_Coronary_021_RCA_Secondary15_1.png
- sample dataset/Test_images/Test_images/Negative/Negative_Coronary_021_RCA_Secondary1_1.png
- sample dataset/Test_images/Test_images/Negative/Negative_Coronary_021_RCA_Secondary2_1.png
- sample dataset/Test_images/Test_images/Negative/Negative_Coronary_021_RCA_Secondary3_1.png
- sample dataset/Test_images/Test_images/Negative/Negative_Coronary_021_RCA_Secondary4_1.png
- sample dataset/Test_images/Test_images/Negative/Negative_Coronary_021_RCA_Secondary5_1.png
- sample dataset/Test_images/Test_images/Negative/Negative_Coronary_021_RCA_Secondary6_1.png
- sample dataset/Test_images/Test_images/Negative/Negative_Coronary_021_RCA_Secondary7_1.png
- sample dataset/Test_images/Test_images/Negative/Negative_Coronary_021_RCA_Secondary8_1.png
- sample dataset/Test_images/Test_images/Negative/Negative_Coronary_021_RCA_Secondary9_1.png
- sample dataset/Test_images/Test_images/Negative/Negative_Coronary_038_CX1_1.png
- sample dataset/Test_images/Test_images/Negative/Negative_Coronary_038_CX_Secondary1_1.png
- sample dataset/Test_images/Test_images/Negative/Negative_Coronary_038_CX_Secondary2_1.png
- sample dataset/Test_images/Test_images/Negative/Negative_Coronary_038_CX_Secondary3_1.png
- sample dataset/Test_images/Test_images/Negative/Negative_Coronary_038_CX_Secondary4_1.png
- sample dataset/Test_images/Test_images/Negative/Negative_Coronary_038_CX_Secondary5_1.png
- sample dataset/Test_images/Test_images/Negative/Negative_Coronary_038_CX_Secondary6_1.png
- sample dataset/Test_images/Test_images/Negative/Negative_Coronary_038_CX_Secondary7_1.png
- sample dataset/Test_images/Test_images/Negative/Negative_Coronary_038_LAD1_1.png
- sample dataset/Test_images/Test_images/Negative/Negative_Coronary_038_LAD_Secondary1_1.png
- sample dataset/Test_images/Test_images/Negative/Negative_Coronary_038_LAD_Secondary2_1.png
- sample dataset/Test_images/Test_images/Negative/Negative_Coronary_038_LAD_Secondary3_1.png
- sample dataset/Test_images/Test_images/Negative/Negative_Coronary_038_LAD_Secondary4_1.png
- sample dataset/Test_images/Test_images/Negative/Negative_Coronary_038_LAD_Secondary5_1.png
- sample dataset/Test_images/Test_images/Negative/Negative_Coronary_038_RCA1_1.png
- sample dataset/Test_images/Test_images/Negative/Negative_Coronary_038_RCA_Secondary1_1.png
- sample dataset/Test_images/Test_images/Negative/Negative_Coronary_038_RCA_Secondary2_1.png
- sample dataset/Test_images/Test_images/Negative/Negative_Coronary_038_RCA_Secondary3_1.png
- sample dataset/Test_images/Test_images/Negative/Negative_Coronary_038_RCA_Secondary4_1.png
- sample dataset/Test_images/Test_images/Negative/Negative_Coronary_038_RCA_Secondary5_1.png
- sample dataset/Test_images/Test_images/Negative/Negative_Coronary_043_CX1_1.png
- sample dataset/Test_images/Test_images/Negative/Negative_Coronary_043_CX_Secondary1_1.png
- sample dataset/Test_images/Test_images/Negative/Negative_Coronary_043_CX_Secondary2_1.png
- sample dataset/Test_images/Test_images/Negative/Negative_Coronary_043_CX_Secondary3_1.png
- sample dataset/Test_images/Test_images/Negative/Negative_Coronary_043_CX_Secondary4_1.png
- sample dataset/Test_images/Test_images/Negative/Negative_Coronary_043_LAD1_1.png
- sample dataset/Test_images/Test_images/Negative/Negative_Coronary_043_LAD_Secondary1_1.png
- sample dataset/Test_images/Test_images/Negative/Negative_Coronary_043_LAD_Secondary2_1.png
- sample dataset/Test_images/Test_images/Negative/Negative_Coronary_043_LAD_Secondary3_1.png
- sample dataset/Test_images/Test_images/Negative/Negative_Coronary_043_LAD_Secondary4_1.png
- sample dataset/Test_images/Test_images/Negative/Negative_Coronary_043_LAD_Secondary5_1.png
- sample dataset/Test_images/Test_images/Negative/Negative_Coronary_043_RCA1_1.png
- sample dataset/Test_images/Test_images/Negative/Negative_Coronary_043_RCA_Secondary1_1.png
- sample dataset/Test_images/Test_images/Negative/Negative_Coronary_043_RCA_Secondary2_1.png
- sample dataset/Test_images/Test_images/Negative/Negative_Coronary_043_RCA_Secondary3_1.png
- sample dataset/Test_images/Test_images/Negative/Negative_Coronary_043_RCA_Secondary4_1.png
- sample dataset/Test_images/Test_images/Negative/Negative_Coronary_043_RCA_Secondary5_1.png
- sample dataset/Test_images/Test_images/Negative/Negative_Coronary_043_RCA_Secondary6_1.png
- sample dataset/Test_images/Test_images/Negative/Negative_Coronary_043_RCA_Secondary7_1.png
- sample dataset/Test_images/Test_images/Negative/Negative_Coronary_043_RCA_Secondary8_1.png
- sample dataset/Test_images/Test_images/Negative/Negative_Coronary_068_CX1_1.png
- sample dataset/Test_images/Test_images/Negative/Negative_Coronary_068_CX_Secondary1_1.png
- sample dataset/Test_images/Test_images/Negative/Negative_Coronary_068_CX_Secondary2_1.png
- sample dataset/Test_images/Test_images/Negative/Negative_Coronary_068_CX_Secondary3_1.png
- sample dataset/Test_images/Test_images/Negative/Negative_Coronary_068_CX_Secondary4_1.png
- sample dataset/Test_images/Test_images/Negative/Negative_Coronary_068_CX_Secondary5_1.png
- sample dataset/Test_images/Test_images/Negative/Negative_Coronary_068_CX_Secondary6_1.png
- sample dataset/Test_images/Test_images/Negative/Negative_Coronary_068_LAD_Secondary1_1.png
- sample dataset/Test_images/Test_images/Negative/Negative_Coronary_068_LAD_Secondary2_1.png
- sample dataset/Test_images/Test_images/Positive/
- sample dataset/Test_images/Test_images/Positive/Positive_Coronary_003_CX1_8.png
- sample dataset/Test_images/Test_images/Positive/Positive_Coronary_003_LAD1_5.png
- sample dataset/Test_images/Test_images/Positive/Positive_Coronary_012_LAD1_7.png
- sample dataset/Test_images/Test_images/Positive/Positive_Coronary_018_CX1_3.png
- sample dataset/Test_images/Test_images/Positive/Positive_Coronary_018_LAD1_5.png
- sample dataset/Test_images/Test_images/Positive/Positive_Coronary_018_LAD_Secondary2_4.png
- sample dataset/Test_images/Test_images/Positive/Positive_Coronary_020_CX_Secondary3_7.png
- sample dataset/Test_images/Test_images/Positive/Positive_Coronary_020_LAD1_5.png
- sample dataset/Test_images/Test_images/Positive/Positive_Coronary_020_RCA1_5.png
- sample dataset/Test_images/Test_images/Positive/Positive_Coronary_026_LAD1_7.png
- sample dataset/Test_images/Test_images/Positive/Positive_Coronary_049_CX1_7.png
- sample dataset/Test_images/Test_images/Positive/Positive_Coronary_049_CX_Secondary1_4.png
- sample dataset/Test_images/Test_images/Positive/Positive_Coronary_049_LAD1_8.png
- sample dataset/Test_images/Test_images/Positive/Positive_Coronary_054_CX_Secondary1_7.png
- sample dataset/Test_images/Test_images/Positive/Positive_Coronary_054_LAD1_1.png
- sample dataset/Test_images/Test_images/Positive/Positive_Coronary_054_RCA1_3.png
- sample dataset/Test_images/Test_images/Positive/Positive_Coronary_074_CX1_1.png
- sample dataset/Test_images/Test_images/Positive/Positive_Coronary_074_LAD1_2.png
- sample dataset/Test_images/Test_images/Positive/Positive_Coronary_074_RCA_Secondary1_2.png
- sample dataset/Test_images/Test_images/Positive/Positive_Coronary_078_LAD1_8.png
- sample dataset/Test_images/Test_images/Positive/Positive_Coronary_078_RCA1_3.png
- sample dataset/Test_images/Test_images/Positive/Positive_Coronary_079_LAD1_3.png
- sample dataset/Test_images/Test_images/Positive/Positive_Coronary_118_LAD1_1.png
- sample dataset/Test_images/Test_images/Positive/Positive_Coronary_134_CX1_1.png
- sample dataset/Test_images/Test_images/Positive/Positive_Coronary_134_LAD1_5.png
- sample dataset/Test_images/Test_images/Positive/Positive_Coronary_134_LAD_Secondary2_4.png
- sample dataset/Test_images/Test_images/Positive/Positive_Coronary_134_RCA1_1.png
- sample dataset/Test_images/Test_images/Positive/Positive_Coronary_150_LAD1_8.png
- sample dataset/Test_images/Test_images/Positive/Positive_Coronary_150_RCA1_8.png
- sample dataset/Test_images/Test_images/Positive/Positive_Coronary_169_CX1_1.png
- sample dataset/Test_images/Test_images/Positive/Positive_Coronary_169_LAD1_3.png
- sample dataset/Test_images/Test_images/Positive/Positive_Coronary_169_LAD_Secondary1_6.png
- sample dataset/Test_images/Test_images/Positive/Positive_Coronary_169_RCA1_8.png
- sample dataset/Test_images/Test_images/Positive/Positive_Coronary_169_RCA_Secondary1_3.png
- sample dataset/Test_images/Test_images/Positive/Positive_Coronary_170_CX1_7.png
- sample dataset/Test_images/Test_images/Positive/Positive_Coronary_170_CX_Secondary2_2.png
- sample dataset/Test_images/Test_images/Positive/Positive_Coronary_170_CX_Secondary4_2.png
- sample dataset/Test_images/Test_images/Positive/Positive_Coronary_170_LAD1_2.png
- sample dataset/Test_images/Test_images/Positive/Positive_Coronary_170_LAD_Secondary1_5.png
- sample dataset/Test_images/Test_images/Positive/Positive_Coronary_170_LAD_Secondary2_5.png
- sample dataset/Test_images/Test_images/Positive/Positive_Coronary_170_RCA1_3.png
- sample dataset/Test_images/Test_images/Positive/Positive_Coronary_186_CX1_1.png
- sample dataset/Test_images/Test_images/Positive/Positive_Coronary_186_CX_Secondary1_4.png
- sample dataset/Test_images/Test_images/Positive/Positive_Coronary_186_CX_Secondary2_2.png
- sample dataset/Test_images/Test_images/Positive/Positive_Coronary_186_LAD1_5.png
- sample dataset/Test_images/Test_images/Positive/Positive_Coronary_186_LAD_Secondary1_6.png
- sample dataset/Test_images/Test_images/Positive/Positive_Coronary_186_RCA_Secondary4_8.png
- sample dataset/Test_images/Test_images/Positive/Positive_Coronary_187_CX_Secondary5_8.png
- sample dataset/Test_images/Test_images/Positive/Positive_Coronary_187_LAD1_4.png
- sample dataset/Test_images/Test_images/Positive/Positive_Coronary_187_LAD_Secondary1_7.png
- sample dataset/Test_images/Test_images/Positive/Positive_Coronary_187_LAD_Secondary4_7.png
- sample dataset/Test_images/Test_images/Positive/Positive_Coronary_187_RCA1_2.png
- sample dataset/Test_images/Test_images/Positive/Positive_Coronary_198_LAD1_6.png
- sample dataset/Test_images/Test_images/Positive/Positive_Coronary_198_RCA1_4.png
- sample dataset/Test_images/Test_images/Positive/Positive_Coronary_220_CX_Secondary2_6.png
- sample dataset/Test_images/Test_images/Positive/Positive_Coronary_220_LAD_Secondary1_2.png
- sample dataset/Test_images/Test_images/Positive/Positive_Coronary_220_LAD_Secondary2_8.png
- sample dataset/Test_images/Test_images/Positive/Positive_Coronary_220_RCA_Secondary2_6.png
- sample dataset/Test_images/Test_images/Positive/Positive_Coronary_223_LAD1_5.png
- sample dataset/Test_images/Test_images/Positive/Positive_Coronary_228_LAD1_1.png
- sample dataset/Test_images/Test_images/Positive/Positive_Coronary_449_LAD1_8.png
- sample dataset/Test_images/Test_images/Positive/Positive_Coronary_449_LAD_Secondary1_5.png
- sample dataset/Test_images/Test_images/Positive/Positive_Coronary_449_RCA1_3.png
- sample dataset/Test_images/Test_images/Positive/Positive_Coronary_449_RCA_Secondary2_3.png
- sample dataset/Test_images/Test_images/Positive/Positive_Coronary_452_CX1_6.png
- sample dataset/Test_images/Test_images/Positive/Positive_Coronary_452_LAD1_6.png
- sample dataset/Test_images/Test_images/Positive/Positive_Coronary_454_CX1_3.png
- sample dataset/Test_images/Test_images/Positive/Positive_Coronary_454_LAD1_4.png
- sample dataset/Test_images/Test_images/Positive/Positive_Coronary_454_LAD_Secondary1_8.png
- sample dataset/Test_images/Test_images/Positive/Positive_Coronary_454_RCA1_8.png
- sample dataset/Test_images/Test_images/Positive/Positive_Coronary_454_RCA_Secondary1_4.png
- sample dataset/Test_images/Test_images/Positive/Positive_Coronary_455_LAD1_3.png
- sample dataset/Test_images/Test_images/Positive/Positive_Coronary_458_CX_Secondary9_1.png
- sample dataset/Test_images/Test_images/Positive/Positive_Coronary_458_LAD1_2.png
- sample dataset/Test_images/Test_images/Positive/Positive_Coronary_458_LAD_Secondary4_7.png
- sample dataset/Test_images/Test_images/Positive/Positive_Coronary_458_RCA1_6.png
- sample dataset/Test_images/Test_images/Positive/Positive_Coronary_463_LAD1_1.png
- sample dataset/Test_images/Test_images/Positive/Positive_Coronary_478_LAD1_1.png
- sample dataset/Test_images/Test_images/Positive/Positive_Coronary_479_CX1_4.png
- sample dataset/Test_images/Test_images/Positive/Positive_Coronary_479_CX_Secondary1_8.png
- sample dataset/Test_images/Test_images/Positive/Positive_Coronary_479_CX_Secondary4_8.png
- sample dataset/Test_images/Test_images/Positive/Positive_Coronary_479_LAD1_5.png
- sample dataset/Test_images/Test_images/Positive/Positive_Coronary_479_RCA1_2.png
- sample dataset/Test_images/Test_images/Positive/Positive_Coronary_483_LAD1_1.png
- sample dataset/Test_images/Test_images/Positive/Positive_Coronary_483_RCA1_2.png
- sample dataset/Test_images/Test_images/Positive/Positive_Coronary_490_LAD1_2.png
- sample dataset/Test_images/Test_images/Positive/Positive_Coronary_490_RCA1_1.png
- sample dataset/Test_images/Test_images/Positive/Positive_Coronary_493_CX1_5.png
- sample dataset/Test_images/Test_images/Positive/Positive_Coronary_493_LAD1_6.png
- sample dataset/Test_images/Test_images/Positive/Positive_Coronary_493_RCA1_3.png
- sample dataset/Test_images/Test_images/Positive/Positive_Coronary_493_RCA_Secondary1_2.png
- sample dataset/Test_images/Test_images/Positive/Positive_Coronary_495_CX1_1.png
- sample dataset/Test_images/Test_images/Positive/Positive_Coronary_495_LAD1_1.png
- sample dataset/Test_images/Test_images/Positive/Positive_Coronary_495_RCA1_6.png
- sample dataset/Test_images/Test_images/Positive/Positive_Coronary_500_LAD1_3.png
- sample dataset/Test_images/Test_images/Positive/Positive_Coronary_512_LAD1_6.png
- sample dataset/Test_images/Test_images/Positive/Positive_Coronary_512_LAD_Secondary1_8.png
- sample dataset/Test_images/Test_images/Positive/Positive_Coronary_512_RCA1_3.png
- sample dataset/Test_images/Test_images/Positive/Positive_Coronary_609_CX1_2.png
- sample dataset/Test_images/Test_images/Positive/Positive_Coronary_609_LAD1_6.png
- sample dataset/Test_images/Test_images/Positive/Positive_Coronary_609_RCA1_6.png
- sample dataset/Test_images/Test_images/Positive/Positive_Coronary_616_LAD1_2.png
- sample dataset/Test_images/Test_images/Positive/Positive_Coronary_617_LAD1_1.png
- sample dataset/Test_images/Test_images/Positive/Positive_Coronary_622_CX1_4.png
- sample dataset/Test_images/Test_images/Positive/Positive_Coronary_622_LAD1_5.png
- sample dataset/Test_images/Test_images/Positive/Positive_Coronary_623_CX1_1.png
- sample dataset/Test_images/Test_images/Positive/Positive_Coronary_623_LAD1_4.png
- sample dataset/Test_images/Test_images/Positive/Positive_Coronary_629_CX_Secondary2_3.png
- sample dataset/Training_images/
- sample dataset/Training_images/Training_images/
- sample dataset/Training_images/Training_images/Negative/
- sample dataset/Training_images/Training_images/Negative/Negative_100_Coronary_007_RCA_Secondary1_11.png
- sample dataset/Training_images/Training_images/Negative/Negative_101_Coronary_004_LAD_Secondary1_19.png
- sample dataset/Training_images/Training_images/Negative/Negative_101_Coronary_004_LAD_Secondary2_16.png
- sample dataset/Training_images/Training_images/Negative/Negative_101_Coronary_004_LAD_Secondary3_19.png
- sample dataset/Training_images/Training_images/Negative/Negative_101_Coronary_004_LAD_Secondary4_16.png
- sample dataset/Training_images/Training_images/Negative/Negative_101_Coronary_004_LAD_Secondary5_12.png
- sample dataset/Training_images/Training_images/Negative/Negative_103_Coronary_103_RCA_Secondary2_8.png
- sample dataset/Training_images/Training_images/Negative/Negative_103_Coronary_103_RCA_Secondary3_19.png
- sample dataset/Training_images/Training_images/Negative/Negative_103_Coronary_103_RCA_Secondary6_14.png
- sample dataset/Training_images/Training_images/Negative/Negative_104_Coronary_103_RCA1_11.png
- sample dataset/Training_images/Training_images/Negative/Negative_104_Coronary_103_RCA_Secondary5_9.png
- sample dataset/Training_images/Training_images/Negative/Negative_105_Coronary_015_RCA_Secondary2_1.png
- sample dataset/Training_images/Training_images/Negative/Negative_106_Coronary_088_RCA1_14.png
- sample dataset/Training_images/Training_images/Negative/Negative_106_Coronary_419_RCA_Secondary10_1.png
- sample dataset/Training_images/Training_images/Negative/Negative_106_Coronary_419_RCA_Secondary1_15.png
- sample dataset/Training_images/Training_images/Negative/Negative_106_Coronary_419_RCA_Secondary3_1.png
- sample dataset/Training_images/Training_images/Negative/Negative_106_Coronary_419_RCA_Secondary4_9.png
- sample dataset/Training_images/Training_images/Negative/Negative_106_Coronary_419_RCA_Secondary5_13.png
- sample dataset/Training_images/Training_images/Negative/Negative_106_Coronary_419_RCA_Secondary6_19.png
- sample dataset/Training_images/Training_images/Negative/Negative_106_Coronary_419_RCA_Secondary7_13.png
- sample dataset/Training_images/Training_images/Negative/Negative_106_Coronary_419_RCA_Secondary8_9.png
- sample dataset/Training_images/Training_images/Negative/Negative_106_Coronary_419_RCA_Secondary9_7.png
- sample dataset/Training_images/Training_images/Negative/Negative_106_Coronary_433_RCA_Secondary3_4.png
- sample dataset/Training_images/Training_images/Negative/Negative_106_Coronary_438_RCA_Secondary1_12.png
- sample dataset/Training_images/Training_images/Negative/Negative_106_Coronary_438_RCA_Secondary2_15.png
- sample dataset/Training_images/Training_images/Negative/Negative_106_Coronary_438_RCA_Secondary4_10.png
- sample dataset/Training_images/Training_images/Negative/Negative_106_Coronary_438_RCA_Secondary6_13.png
- sample dataset/Training_images/Training_images/Negative/Negative_107_Coronary_103_CX_Secondary2_4.png
- sample dataset/Training_images/Training_images/Negative/Negative_107_Coronary_103_CX_Secondary4_10.png
- sample dataset/Training_images/Training_images/Negative/Negative_107_Coronary_103_CX_Secondary5_17.png
- sample dataset/Training_images/Training_images/Negative/Negative_107_Coronary_103_CX_Secondary6_13.png
- sample dataset/Training_images/Training_images/Negative/Negative_107_Coronary_103_LAD1_12.png
- sample dataset/Training_images/Training_images/Negative/Negative_107_Coronary_103_LAD_Secondary1_16.png
- sample dataset/Training_images/Training_images/Negative/Negative_107_Coronary_103_LAD_Secondary2_6.png
- sample dataset/Training_images/Training_images/Negative/Negative_107_Coronary_103_LAD_Secondary3_11.png
- sample dataset/Training_images/Training_images/Negative/Negative_107_Coronary_103_LAD_Secondary4_8.png
- sample dataset/Training_images/Training_images/Negative/Negative_107_Coronary_103_LAD_Secondary5_3.png
- sample dataset/Training_images/Training_images/Negative/Negative_107_Coronary_103_LAD_Secondary6_2.png
- sample dataset/Training_images/Training_images/Negative/Negative_107_Coronary_103_LAD_Secondary7_4.png
- sample dataset/Training_images/Training_images/Negative/Negative_107_Coronary_103_LAD_Secondary8_16.png
- sample dataset/Training_images/Training_images/Negative/Negative_107_Coronary_189_RCA1_7.png
- sample dataset/Training_images/Training_images/Negative/Negative_107_Coronary_189_RCA_Secondary1_6.png
- sample dataset/Training_images/Training_images/Negative/Negative_107_Coronary_189_RCA_Secondary2_10.png
- sample dataset/Training_images/Training_images/Negative/Negative_107_Coronary_189_RCA_Secondary3_17.png
- sample dataset/Training_images/Training_images/Negative/Negative_107_Coronary_189_RCA_Secondary5_16.png
- sample dataset/Training_images/Training_images/Negative/Negative_107_Coronary_419_CX1_15.png
- sample dataset/Training_images/Training_images/Negative/Negative_107_Coronary_419_CX_Secondary1_3.png
- sample dataset/Training_images/Training_images/Negative/Negative_107_Coronary_419_CX_Secondary2_2.png
- sample dataset/Training_images/Training_images/Negative/Negative_107_Coronary_419_CX_Secondary3_15.png
- sample dataset/Training_images/Training_images/Negative/Negative_107_Coronary_419_CX_Secondary4_15.png
- sample dataset/Training_images/Training_images/Negative/Negative_107_Coronary_419_CX_Secondary5_10.png
- sample dataset/Training_images/Training_images/Negative/Negative_107_Coronary_419_CX_Secondary6_9.png
- sample dataset/Training_images/Training_images/Negative/Negative_107_Coronary_419_LAD1_6.png
- sample dataset/Training_images/Training_images/Negative/Negative_107_Coronary_419_LAD_Secondary1_15.png
- sample dataset/Training_images/Training_images/Negative/Negative_107_Coronary_419_LAD_Secondary2_16.png
- sample dataset/Training_images/Training_images/Negative/Negative_107_Coronary_419_LAD_Secondary3_6.png
- sample dataset/Training_images/Training_images/Negative/Negative_107_Coronary_419_LAD_Secondary4_14.png
- sample dataset/Training_images/Training_images/Negative/Negative_107_Coronary_438_RCA1_4.png
- sample dataset/Training_images/Training_images/Negative/Negative_107_Coronary_438_RCA_Secondary3_12.png
- sample dataset/Training_images/Training_images/Negative/Negative_107_Coronary_438_RCA_Secondary5_6.png
- sample dataset/Training_images/Training_images/Negative/Negative_108_Coronary_046_RCA_Secondary1_18.png
- sample dataset/Training_images/Training_images/Negative/Negative_108_Coronary_046_RCA_Secondary2_2.png
- sample dataset/Training_images/Training_images/Negative/Negative_108_Coronary_046_RCA_Secondary4_15.png
- sample dataset/Training_images/Training_images/Negative/Negative_108_Coronary_419_RCA1_15.png
- sample dataset/Training_images/Training_images/Negative/Negative_109_Coronary_055_RCA_Secondary3_2.png
- sample dataset/Training_images/Training_images/Negative/Negative_109_Coronary_088_CX_Secondary1_6.png
- sample dataset/Training_images/Training_images/Negative/Negative_109_Coronary_088_CX_Secondary2_17.png
- sample dataset/Training_images/Training_images/Negative/Negative_109_Coronary_088_LAD1_4.png
- sample dataset/Training_images/Training_images/Negative/Negative_109_Coronary_088_LAD_Secondary2_4.png
- sample dataset/Training_images/Training_images/Negative/Negative_109_Coronary_172_CX1_17.png
- sample dataset/Training_images/Training_images/Negative/Negative_109_Coronary_172_CX_Secondary1_17.png
- sample dataset/Training_images/Training_images/Negative/Negative_109_Coronary_172_CX_Secondary2_14.png
- sample dataset/Training_images/Training_images/Negative/Negative_109_Coronary_172_CX_Secondary3_12.png
- sample dataset/Training_images/Training_images/Negative/Negative_109_Coronary_172_CX_Secondary4_6.png
[truncated: 219 more entries]
