# Supplementary material for: Coronary artery disease classification using ConvMixer based classifier from CT angiography images
Source: PeerJ Comput Sci. 2025 Mar 27;11:e2771. doi: 10.7717/peerj-cs.2771 (PMC12190484; doi:10.7717/peerj-cs.2771)
Supplement: Supplemental Information 1 [file peerj-cs-11-2771-s001.zip › sample dataset/dataset link.txt]

https://data.mendeley.com/datasets/fk6rys63h9/1


NOTE: file is too large to upload raw data, instead providing link
